# Supplementary material for: In Situ Contact-Separation TENG for High-Speed Rail Wind Monitoring
Source: Nanomaterials (Basel). 2025 May 30;15(11):839. doi: 10.3390/nano15110839 (PMC12157284; doi:10.3390/nano15110839)
Supplement: Supplementary file 1 [file nanomaterials-15-00839-s001.zip]

Archive with 1 entries (1 files):
- nanomaterials-3616998-supplementary.mp4
